# Supplementary material for: Comparison of Anti-Inflammatory and Antibacterial Properties of Raphanus sativus L. Leaf and Root Kombucha-Fermented Extracts
Source: Int J Mol Sci. 2024 May 22;25(11):5622. doi: 10.3390/ijms25115622 (PMC11171837; doi:10.3390/ijms25115622)
Supplement: Supplementary file 1 [file ijms-25-05622-s001.zip]

Archive with 1 entries (1 files):
- ijms-3004679-supplementary.pdf
